# Supplementary material for: Therapeutic Doll Interventions for People Living with Dementia in Care Homes: A Scoping Review
Source: Nurs Rep. 2024 Oct 1;14(4):2706–18. doi: 10.3390/nursrep14040200 (PMC11503298; doi:10.3390/nursrep14040200)
Supplement: Supplementary file 1 [file nursrep-14-00200-s001.zip]

Archive with 2 entries (2 files):
- Supplementary Material S1.pdf
- Supplementary Material S2 .pdf
